# Supplementary material for: Characteristics of Nephroblastoma/Nephroblastomatosis in Children with a Clinically Reported Underlying Malformation or Cancer Predisposition Syndrome
Source: Cancers (Basel). 2021 Oct 7;13(19):5016. doi: 10.3390/cancers13195016 (PMC8507684; doi:10.3390/cancers13195016)
Supplement: Supplementary file 1 [file cancers-13-05016-s001.zip]

Archive with 1 entries (1 files):
- cancers-1353010-supplementary.pdf
